# Supplementary material for: Personalized tumor-informed circulating tumor DNA monitoring for early detection of recurrence in postoperative pancreatic cancer
Source: Front Oncol. 2026 Jan 22;16:1745466. doi: 10.3389/fonc.2026.1745466 (PMC12872575; doi:10.3389/fonc.2026.1745466)
Supplement: Supplementary Table 1 — Individual testing and survival information of the 35 pancreatic cancer patients enrolled for survival analysis. ctDNA, circulating tumor DNA; DFS, disease-free survival; OS, overall survival. [file Table1.xlsx]

## Sheet: Sheet1
Pts_ID	PFS (months)	PFS status	OS	OS status	leading time from	stage	Vascular invasion	Vasculature violation	Nerve invasion	pre-op CA199	post-op CA199	adjuvant tratment	KRAS mutation	TP53 mutation	CDKN2A mutation	DDR mutation	SNV site monitored	numbers of ctDNA samples	landmark	whole process	ctDNA transfer
Pts_01	30	0	30	0	NA	II	NO	NO	YES	>37U/ml	≤37U/ml	mFOLFIRINOX	KRAS-mut	TP53-mut	CDKN2A-mut	DDR-wild	31	1	negative	negative	NA
Pts_02	13.1148	1	28.8525	0	140	I	NO	NO	YES	≤37U/ml	≤37U/ml	SOXIRI	KRAS-mut	TP53-wild	CDKN2A-wild	DDR-mut	32	4	NA	positive	NA
Pts_03	13.7705	1	28.7869	0	283	III	NO	NO	NO	>37U/ml	≤37U/ml	SOXIRI	KRAS-mut	TP53-mut	CDKN2A-wild	DDR-wild	31	5	negative	positive	ctDNA (-/+）
Pts_04	17.4754	1	21.4754	1	NA	I	NO	YES	YES	>37U/ml	>37U/ml	mFOLFIRINOX	KRAS-mut	TP53-mut	CDKN2A-mut	DDR-mut	32	5	negative	positive	ctDNA (-/+）
Pts_05	17.7705	1	24.5902	1	27	I	NO	YES	YES	>37U/ml	≤37U/ml	SOXIRI	KRAS-mut	TP53-mut	CDKN2A-mut	DDR-wild	35	5	negative	positive	ctDNA (-/+）
Pts_06	6.85246	1	14.9508	1	163	II	NO	YES	YES	>37U/ml	>37U/ml	mFOLFIRINOX	KRAS-wild	TP53-mut	CDKN2A-wild	DDR-wild	30	4	positive	positive	ctDNA (+/+)
Pts_07	28.1639	0	28.1639	0	NA	II	NO	NO	NO	≤37U/ml	≤37U/ml	GS	KRAS-mut	TP53-mut	CDKN2A-wild	DDR-wild	31	5	negative	negative	ctDNA(-/-）
Pts_08	2	1	7.93443	1	28	II	NO	NO	YES	>37U/ml	>37U/ml	SOXIRI	KRAS-mut	TP53-mut	CDKN2A-wild	DDR-wild	33	1	positive	positive	NA
Pts_09	5.67213	1	10.6885	1	NA	II	NO	NO	YES	>37U/ml	>37U/ml	mFOLFIRINOX	KRAS-mut	TP53-mut	CDKN2A-wild	DDR-wild	30	3	NA	positive	NA
Pts_10	14	1	24.9836	0	342	I	NO	NO	YES	>37U/ml	≤37U/ml	SOXIRI	KRAS-mut	TP53-mut	CDKN2A-wild	DDR-mut	34	4	positive	positive	ctDNA (+/-)
Pts_12	16.7541	1	24.459	0	476	III	NO	NO	YES	>37U/ml	≤37U/ml	SOXIRI	KRAS-mut	TP53-mut	CDKN2A-wild	DDR-mut	31	5	positive	positive	ctDNA (+/+)
Pts_13	23.8361	0	20.5246	0	NA	I	NO	YES	YES	≤37U/ml	≤37U/ml	SOXIRI	KRAS-wild	TP53-mut	CDKN2A-wild	DDR-wild	32	4	negative	positive	ctDNA (-/+）
Pts_15	12.0984	1	17.2787	1	100	II	NO	YES	YES	≤37U/ml	≤37U/ml	SOXIRI	KRAS-mut	TP53-mut	CDKN2A-wild	DDR-wild	31	4	negative	positive	ctDNA (-/+）
Pts_16	22.459	0	22.459	0	NA	I	NO	NO	YES	>37U/ml	≤37U/ml	SOXIRI	KRAS-mut	TP53-mut	CDKN2A-wild	DDR-mut	30	5	negative	negative	ctDNA(-/-）
Pts_17	10.7541	1	15.1148	1	NA	II	NO	NO	YES	≤37U/ml	≤37U/ml	SOXIRI	KRAS-mut	TP53-mut	CDKN2A-wild	DDR-wild	21	4	NA	positive	NA
Pts_19	21.2787	0	21.2787	0	NA	I	NO	NO	NO	>37U/ml	>37U/ml	GS	KRAS-mut	TP53-mut	CDKN2A-mut	DDR-wild	30	5	negative	positive	ctDNA (-/+）
Pts_21	20.8525	0	20.8525	0	NA	II	NO	NO	YES	>37U/ml	≤37U/ml	GS	KRAS-mut	TP53-mut	CDKN2A-wild	DDR-wild	31	6	negative	positive	ctDNA (-/+）
Pts_22	3.31148	1	16.5902	1	71	III	NO	NO	YES	>37U/ml	≤37U/ml	SOXIRI	KRAS-mut	TP53-wild	CDKN2A-wild	DDR-wild	31	5	positive	positive	ctDNA (+/-)
Pts_23	15.6393	1	18.0984	0	NA	I	NO	NO	NO	>37U/ml	≤37U/ml	GS	KRAS-mut	TP53-wild	CDKN2A-wild	DDR-mut	31	5	negative	positive	ctDNA (-/+）
Pts_24	17.377	0	17.377	0	NA	I	NO	NO	YES	≤37U/ml	≤37U/ml	SOXIRI	KRAS-mut	TP53-wild	CDKN2A-mut	DDR-mut	17	4	negative	negative	ctDNA(-/-）
Pts_25	17.1803	0	13.377	1	NA	II	YES	NO	YES	>37U/ml	≤37U/ml	GS	KRAS-mut	TP53-mut	CDKN2A-mut	DDR-mut	34	3	positive	positive	ctDNA (+/+)
Pts_27	16.5246	0	16.5246	0	NA	I	NO	NO	NO	>37U/ml	≤37U/ml	SOXIRI	KRAS-mut	TP53-mut	CDKN2A-wild	DDR-wild	25	5	negative	negative	ctDNA(-/-）
Pts_28	16.4918	0	16.4918	0	NA	III	NO	NO	YES	>37U/ml	≤37U/ml	mFOLFIRINOX	KRAS-mut	TP53-mut	CDKN2A-wild	DDR-wild	30	4	negative	negative	ctDNA(-/-）
Pts_29	3.60656	1	16.459	0	39	III	NO	NO	YES	≤37U/ml	≤37U/ml	SOXIRI	KRAS-mut	TP53-mut	CDKN2A-mut	DDR-wild	32	5	positive	positive	ctDNA (+/+)
Pts_30	16.2623	0	16.2623	0	NA	I	NO	NO	NO	≤37U/ml	≤37U/ml	SOXIRI	KRAS-wild	TP53-wild	CDKN2A-wild	DDR-wild	31	4	negative	negative	ctDNA(-/-）
Pts_32	14.4262	0	14.4262	0	NA	I	NO	NO	NO	>37U/ml	≤37U/ml	GS	KRAS-mut	TP53-mut	CDKN2A-mut	DDR-wild	32	4	negative	negative	ctDNA(-/-）
Pts_33	14.1639	0	14.1639	0	NA	III	NO	NO	YES	≤37U/ml	≤37U/ml	SOXIRI	KRAS-mut	TP53-mut	CDKN2A-mut	DDR-wild	31	3	negative	negative	ctDNA(-/-）
Pts_34	13.9672	0	13.9672	0	NA	I	NO	NO	NO	≤37U/ml	≤37U/ml	SOXIRI	KRAS-wild	TP53-wild	CDKN2A-wild	DDR-wild	32	4	negative	negative	ctDNA(-/-）
Pts_36	12.8525	0	12.8525	0	NA	I	NO	YES	YES	>37U/ml	>37U/ml	SOXIRI	KRAS-mut	TP53-mut	CDKN2A-wild	DDR-wild	30	4	negative	negative	ctDNA(-/-）
Pts_37	13.0164	0	13.0164	0	NA	III	YES	NO	NO	>37U/ml	≤37U/ml	GS	KRAS-mut	TP53-mut	CDKN2A-wild	DDR-wild	31	4	negative	negative	ctDNA(-/-）
Pts_39	11.541	1	12.0984	0	NA	III	NO	NO	YES	>37U/ml	>37U/ml	mFOLFIRINOX	KRAS-mut	TP53-mut	CDKN2A-mut	DDR-mut	30	3	negative	negative	ctDNA(-/-）
Pts_40	11.4098	0	11.4098	0	NA	I	NO	NO	NO	>37U/ml	≤37U/ml	mFOLFIRINOX	KRAS-mut	TP53-mut	CDKN2A-wild	DDR-wild	17	4	positive	positive	ctDNA (+/+)
Pts_41	11.3443	1	12.1639	0	190	II	NO	YES	YES	≤37U/ml	≤37U/ml	SOXIRI	KRAS-mut	TP53-wild	CDKN2A-wild	DDR-mut	17	4	negative	positive	ctDNA (-/+）
Pts_42	10.5574	0	10.5574	0	NA	I	NO	NO	YES	>37U/ml		GS	KRAS-mut	TP53-mut	CDKN2A-wild	DDR-wild	30	2	NA	positive	NA
Pts_43	11.1803	0	11.1803	0	NA	I	NO	NO	NO	>37U/ml	≤37U/ml	mFOLFIRINOX	KRAS-mut	TP53-mut	CDKN2A-wild	DDR-wild	33	2	negative	negative	ctDNA(-/-）
PFS: progression-free survival, OS:overall survival, PFS status (0 for no progression, 1 for progression), OS status (0 for no death, 1 for death). Leading time means time interval from first ctDNA positive appearance to imaging recurrence.
